# Supplementary material for: Short-Term Prognostic Factors in Hospitalized Herpes Zoster Patients and Its Associated Cerebro-Cardiovascular Events: A Nationwide Retrospective Cohort in Japan
Source: Front Med (Lausanne). 2022 Mar 4;9:843809. doi: 10.3389/fmed.2022.843809 (PMC8931312; doi:10.3389/fmed.2022.843809)
Supplement: Supplementary file 1 [file Table_1.XLSX]

## Sheet: Supplementary Table 1
Supplementary Table 1. All results of Cox hazard regression analysis for prognostic factors
	Unadjusted Hazard ratio	95% CI	p-value			Adjusted Hazard ratio	95%CI	p-value
Age, year					Age, year
18-64	0.51	0.39-0.68	<0.001		18-64	REF
65-64	0.87	0.65-1.15	0.316		65-64	1.46	0.99-2.14	0.053
75-	1.84	1.46-2.31	<0.001		75-	2.17	1.53-3.06	<0.001
Gender					Gender
Sex (female)	0.72	0.57-0.90	0.004		Sex (female)	0.77	0.59-1.02	0.065
Body mass index (BMI)					Body mass index (BMI)
25<	1.74	0.72-4.21	0.223		25<
<18.5	0.96	0.76-1.21	0.722		<18.5
18.5-24.9	1.01	0.80-1.28	0.916		18.5-24.9
Smoking					Smoking
Smoking history	1.32	1.03-1.70	0.028		Smoking history	1.18	0.88-1.59	0.26
Types of Herpes zoster					Types of Herpes zoster
Central nervous system	0.63	0.45-0.88	0.006		Central nervous system	0.77	0.54-1.10	0.14
Disseninated	0.998	0.67-1.48	0.992		Disseninated
Ophthalmicus	0.25	0.03-1.76	0.162		Ophthalmicus
Others	1.2	0.90-1.61	0.209		Others
Malignant diseases					Malignant diseases
All Malignancies	1.45	1.14-1.83	0.002		All Malignancies	2.17	0.96-4.86	0.061
Solid cancer	2.66	2.07-3.42	<0.001		Solid cancer	1.38	0.66-2.89	0.39
Malignant lymphoma and hematopoietic malignancies	0.77	0.61-0.97	0.026		Malignant lymphoma and hematopoietic malignancies	0.67	0.31-1.44	0.31
Autoimmune diseases					Autoimmune diseases
Connective tissue diseases (CTD)	0.65	0.38-1.09	0.102		Connective tissue diseases (CTD)
Rheumatoid arthritsis	0.73	0.34-1.55	0.414		Rheumatoid arthritsis
Systemic lupus erythematosus	0.59	0.15-2.38	0.461		Systemic lupus erythematosus
Systemic vasculitis	0.788	0.20-3.17	0.736		Systemic vasculitis
Other CTD	0.75	0.33-1.69	0.493		Other CTD
Demyelinating diseases	8.25x10-7	0-Inf	0.989		Demyelinating diseases
Immune disorder					Immune disorder
Human immunodeficiency virus infection	8.22x10-8	0.00-Inf	0.989		Human immunodeficiency virus infection
Transplanted organ and tissue status	0.71	0.36-1.40	0.323		Transplanted organ and tissue status
Immunodeficiencies	1.32	0.72-2.42	0.364		Immunodeficiencies
Gastrointestinal and liver diseases					Gastrointestinal and liver diseases
Inflammatory bowel diseases	3.01x10-7	0.00-Inf	0.992		Inflammatory bowel diseases
Autoimmune hepatitis	1.44	0.20-10.26	0.717		Autoimmune hepatitis
Chronic viral hepatitis	1.66	0.91-3.03	0.0998		Chronic viral hepatitis
Liver cirrhosis and Hepatic failure	6.14	2.28-16.47	<0.001		Liver cirrhosis and Hepatic failure	6.84	2.17-21.63	0.0011
Renal disease					Renal disease
Chronic kidney disease	2.45	1.69-3.55	<0.001		Chronic kidney disease	1.88	1.27-2.78	0.0016
Glomerulonephritis	0.69	0.22-2.17	0.529		Glomerulonephritis
Endocrine and Metabolic diseases					Endocrine and Metabolic diseases
Diabetes mellitus	1.16	0.88-1.53	0.28		Diabetes mellitus
Dyslipidemia	0.64	0.40-1.04	0.07		Dyslipidemia	0.72	0.44-1.17	0.18
Hyperuricemia	0.55	0.34-0.87	0.011		Hyperuricemia	0.52	0.31-0.89	0.017
Disorders of thyroid gland	8.28x10-7	0.00-Inf	0.992		Disorders of thyroid gland
Respiratory diseases					Respiratory diseases
Asthma	0.77	0.34-1.73	0.525		Asthma
Chronic obstructive pulmonary disease	1.4	0.58-3.40	0.453		Chronic obstructive pulmonary disease
Interstitial lung disease	1.51	0.91-2.51	0.11		Interstitial lung disease
Cerebrovascular and Cardiovascular diseases					Cerebrovascular and Cardiovascular diseases
Hypertension (HT) and HT related diseases (%)	0.91	0.70-1.19	0.499		Hypertension (HT) and HT related diseases (%)
Heart failure	1.97	1.48-2.63	<0.001		Heart failure	1.7	1.24-2.34	0.0011
Chronic ischemic heart disease (cIHD) and/or Sequelae of cerebrovascular disease (CVD) (%)	0.61	0.30-1.22	0.162		Chronic ischemic heart disease (cIHD) and/or Sequelae of cerebrovascular disease (CVD) (%)
cIHD (%)	0.63	0.16-2.56	0.521		cIHD (%)
Sequelae of CVD (%)	1.81	1.06-3.09	0.031		Sequelae of CVD (%)	1.96	1.08-3.56	0.028
Psychiatric diseases					Psychiatric diseases
Depression	0.81	0.44-1.49	0.5		Depression
Cerebro-cardiovascular events (C-CVE)					Cerebro-cardiovascular events (C-CVE)
Post-hospitalization onset of CVD and/or IHD	1.53	0.90-2.59	0.114		Post-hospitalization onset of CVD and/or IHD
Post-hospitalization onset of CVD	1.63	0.88-3.03	0.119		Post-hospitalization onset of CVD
Post-hospitalization onset of IHD	1.26	0.47-3.38	0.65		Post-hospitalization onset of IHD
Medications administered during hospitalization					Medications administered during hospitalization
Glucocorticoids administration	0.97	0.77-1.23	0.798		Glucocorticoids administration
Alubmin preparations administration	2.1	1.54-2.85	<0.001		Alubmin preparations administration	2.03	1.46-2.82	<0.001
Globulin preparations administration	1.17	0.85-1.60	0.342		Globulin preparations administration
