# Supplementary material for: Short-Term Prognostic Factors in Hospitalized Herpes Zoster Patients and Its Associated Cerebro-Cardiovascular Events: A Nationwide Retrospective Cohort in Japan
Source: Front Med (Lausanne). 2022 Mar 4;9:843809. doi: 10.3389/fmed.2022.843809 (PMC8931312; doi:10.3389/fmed.2022.843809)
Supplement: Supplementary file 2 [file Table_2.XLSX]

## Sheet: Supplementary Table 2
Supplementary Table 2. All results of logistic regression analysis for cerebro-cardiovascular events onset after hospitalization for herpes zoster treatment
Number of occurrence of CVD and IHD = 385
	Unadjusted Odds ratio	95%CI	p-value			Adjusted Odds ratio (95%CI)	95%CI	p-value
Age, year					Age, year
18-64	0.599	0.47-0.76	<0.001		18-64	REF
65-74	0.82	0.65-1.04	0.103		65-74	1.11	0.82-1.50	0.5
75-	1.74	1.42-2.12	<0.001		75-	1.7	1.30-2.24	<0.001
Gender					Gender
Sex (female)	0.82	0.67-0.997	0.047		Sex (female)	0.83	0.68-1.02	0.081
Smoking					Smoking
Smoking history	1.13	0.88-1.44	0.349		Smoking history
Types of Herpes zoster					Types of Herpes zoster
Central nervous system	0.93	0.75-1.16	0.527		Central nervous system
Disseminated	0.82	0.58-1.17	0.283		Disseminated
Ophthalmicus	0.84	0.47-1.50	0.556		Ophthalmicus
Other	1.07	0.86-1.33	0.563		Other
Malignant diseases					Malignant diseases
All Malignancies	1.38	1.11-1.72	0.004		All Malignancies	1.06	0.71-1.58	0.77
Solid cancer	1.06	0.74-1.53	0.739		Solid cancer
Malignant lymphoma and hematopoietic malignancies	1.48	1.17-1.89	0.001		Malignant lymphoma and hematopoietic malignancies	1.25	0.80-1.97	0.33
Autoimmune diseases					Autoimmune diseases
Connective tissue diseases (CTD)	1.46	0.99-2.15	0.057		Connective tissue diseases (CTD)	1.07	0.65-1.75	0.8
Rheumatoid arthritis	1.21	0.68-2.15	0.527		Rheumatoid arthritis
Systemic lupus erythematosus	1.93	0.90-4.11	0.09		Systemic lupus erythematosus	1.88	0.77-4.57	0.16
Systemic vasculitis	2.34	0.86-6.37	0.096		Systemic vasculitis	1.22	0.40-3.69	0.72
Other CTD	1.25	0.59-2.65	0.564		Other CTD
Renal disease					Renal disease
Chronic kidney disease	2.74	1.75-4.28	<0.001		Chronic kidney disease	1.59	1.00-2.53	0.052
Endocrine and Metabolic diseases					Endocrine and Metabolic diseases
Diabetes mellitus	1.97	1.57-2.46	<0.001		Diabetes mellitus	1.5	1.19-1.89	0.00062
Dyslipidemia	2.76	2.18-3.49	<0.001		Dyslipidemia	1.93	1.50-2.49	<0.001
Hyperuricemia	2.78	2.06-3.76	<0.001		Hyperuricemia	1.65	1.19-2.30	0.0027
Cardiovascular and cerebrovascular disases					Cardiovascular and cerebrovascular disases
Hypertensive diseases	2.61	2.13-3.20	<0.001		Hypertensive diseases	1.76	1.41-2.21	<0.001
Heart failure	2.89	2.11-3.96	<0.001		Heart failure	1.85	1.33-2.57	<0.001
Chronic ischemic heart disease (cIHD) and/or Sequelae of cerebrovascular disease (CVD) (%)	1.27	0.87-2.00	0.301		Chronic ischemic heart disease (cIHD) and/or Sequelae of cerebrovascular disease (CVD) (%)
cIHD (%)	3.3	1.62-6.75	0.001		cIHD (%)	1.95	0.93-4.07	0.076
Sequelae of CVD (%)	1.86	1.06-3.25	0.03		Sequelae of CVD (%)	1.3	0.74-2.30	0.36
Medications administered during hospitalization					Medications administered during hospitalization
Glucocorticoids administration	1.63	1.33-1.99	<0.001		Glucocorticoids administration	1.63	1.30-2.05	<0.001
Alubmin preparations administration	2.21	1.04-4.72	0.04		Alubmin preparations administration	1.64	0.76-3.57	0.208
Globulin preparations administration	1.58	0.91-2.77	0.107		Globulin preparations administration
